# Supplementary material for: Dramatic Effect of A Ring Size of Alicyclic α-Dioximate Ligand Synthons on Kinetics of the Template Synthesis and of the Acidic Decomposition of the Methylboron-Capped Iron(II) Clathrochelates
Source: Molecules. 2021 Jun 30;26(13):4019. doi: 10.3390/molecules26134019 (PMC8271458; doi:10.3390/molecules26134019)
Supplement: Supplementary file 1 [file molecules-26-04019-s001.zip]

Archive with 1 entries (1 files):
- molecules-1245643-supplementary.pdf
